# Supplementary material for: Identification of Zoonotic Balantioides coli in Pigs by Polymerase Chain Reaction-Restriction Fragment Length Polymorphism (PCR-RFLP) and Its Distribution in Korea
Source: Animals (Basel). 2021 Sep 10;11(9):2659. doi: 10.3390/ani11092659 (PMC8465230; doi:10.3390/ani11092659)
Supplement: Supplementary file 1 [file animals-11-02659-s001.zip]

Archive with 1 entries (1 files):
- animals-1355212-supplementary.pdf
